# Supplementary material for: Gestational Diabetes Mellitus and Small-for-Gestational-Age: An Insight into the Placental Molecular Biomarkers
Source: Int J Mol Sci. 2023 Jan 23;24(3):2240. doi: 10.3390/ijms24032240 (PMC9916826; doi:10.3390/ijms24032240)
Supplement: Supplementary file 1 [file ijms-24-02240-s001.zip]

Archive with 1 entries (1 files):
- ijms-2166571-supplementary.pdf
